# Supplementary material for: Ancestral reconstruction of duplicated signaling proteins reveals the evolution of signaling specificity
Source: eLife. 2022 Jun 10;11:e77346. doi: 10.7554/eLife.77346 (PMC9208753; doi:10.7554/eLife.77346)
Supplement: Figure 5—source data 1. [file elife-77346-fig5-data1.xlsx]

## Sheet: Sheet1
HK	RR	0	2 min	5 min
ancHK	ancRR	1	0.8343	0.5891
ancHK	ancRR	1	0.6065	0.3929
ancHK	ancRR + E	1	0.3016	0.1014
ancHK	ancRR + E	1	0.4258	0.2178
ancHK	ancRR1	1	0.2603	0.0331
ancHK	ancRR1	1	0.2655	0.0637
ancHK1	ancRR + E	1	0.3847	0.2014
ancHK1	ancRR + E	1	0.5037	0.2202
ancHK1	ancRR1	1	0.3756	0.075
ancHK1	ancRR	1	0.978	0.7355
ancHK1	ancRR	1	0.9309	0.5534
ancHK1	ancRR1	1	0.2601	0.0396
