# Supplementary material for: Ancestral reconstruction of duplicated signaling proteins reveals the evolution of signaling specificity
Source: eLife. 2022 Jun 10;11:e77346. doi: 10.7554/eLife.77346 (PMC9208753; doi:10.7554/eLife.77346)
Supplement: Figure 5—source data 2. [file elife-77346-fig5-data2.zip]

Archive with 1 entries (1 files):
- 25-01-2022-RA-eLife-77346/Figure 5source data 2.pdb
